# Supplementary material for: Visceral and subcutaneous adipose tissue in children born after ART with frozen and fresh embryo transfers
Source: Hum Reprod Open. 2025 Mar 17;2025(2):hoaf014. doi: 10.1093/hropen/hoaf014 (PMC11975283; doi:10.1093/hropen/hoaf014)
Supplement: hoaf014_Supplementary_Data [file hoaf014_supplementary_data.zip]

Archive with 3 entries (3 files):
- HRO-24-0128-R3-SuppTables1and2.docx
- Supplementary Figure S1 - Word.docx
- Supplementary Figure S2 - Word.docx
